# Supplementary material for: The Influence of Motivators and Barriers to Exercise on Attaining Physical Activity and Sedentary Time Guidelines among Canadian Undergraduate Students
Source: Int J Environ Res Public Health. 2022 Sep 27;19(19):12225. doi: 10.3390/ijerph191912225 (PMC9566408; doi:10.3390/ijerph191912225)
Supplement: Supplementary file 1 [file ijerph-19-12225-s001.zip]

Archive with 1 entries (1 files):
- ijerph-1892647-supplementary.pdf
